# Supplementary material for: ﻿Chimonobambusasangzhiensis (Poaceae, Bambusoideae), a new combination supported by morphological and molecular evidence
Source: PhytoKeys. 2022 May 9;195:127–41. doi: 10.3897/phytokeys.195.83004 (PMC9849007; doi:10.3897/phytokeys.195.83004)
Supplement: XML Treatment for Chimonobambusa sangzhiensis [file phytokeys.195.83004-treatment1.xml]

<!DOCTYPE tp:taxon-treatment
  PUBLIC "-//TaxonX//DTD Taxonomic Treatment Publishing DTD v0 20100105//EN" "tax-treatment-NSO.dtd">
<tp:taxon-treatment xmlns:tp="http://www.plazi.org/taxpub"><tp:treatment-meta><kwd-group><label>Taxon classification</label><kwd>
                <named-content content-type="kingdom">Plantae</named-content>
              </kwd><kwd>
                <named-content content-type="order">Poales</named-content>
              </kwd><kwd>
                <named-content content-type="family">Poaceae</named-content>
              </kwd></kwd-group><mixed-citation publication-type="journal"><person-group><name><surname>Niu</surname><given-names>Zheng-Yang</given-names></name><name><surname>Cai</surname><given-names>Zhuo-Yu</given-names></name><name><surname>Liao</surname><given-names>Chun-Lin</given-names></name><name><surname>Xia</surname><given-names>Nian-He</given-names></name></person-group><article-title>﻿<italic><tp:taxon-name><tp:taxon-name-part taxon-name-part-type="genus" reg="Chimonobambusa">Chimonobambusa</tp:taxon-name-part><tp:taxon-name-part taxon-name-part-type="species" reg="sangzhiensis">sangzhiensis</tp:taxon-name-part></tp:taxon-name></italic> (<tp:taxon-name><tp:taxon-name-part taxon-name-part-type="family">Poaceae</tp:taxon-name-part></tp:taxon-name>, <tp:taxon-name><tp:taxon-name-part taxon-name-part-type="subfamily">Bambusoideae</tp:taxon-name-part></tp:taxon-name>), a new combination supported by morphological and molecular evidence</article-title><source>PhytoKeys</source><day>09</day><month>05</month><year>2022</year><volume>195</volume><fpage>127</fpage><lpage>141</lpage><pub-id pub-id-type="doi">10.3897/phytokeys.195.83004</pub-id></mixed-citation></tp:treatment-meta><tp:nomenclature><label>﻿</label><tp:taxon-name>
              <object-id xmlns:xlink="http://www.w3.org/1999/xlink" content-type="arpha" xlink:type="simple">FB8A6704-90A8-519F-95FC-2E17BBF54590</object-id>
              <tp:taxon-name-part taxon-name-part-type="genus" reg="Chimonobambusa">Chimonobambusa</tp:taxon-name-part>
              <tp:taxon-name-part taxon-name-part-type="species" reg="sangzhiensis">sangzhiensis</tp:taxon-name-part>
              <object-id xmlns:xlink="http://www.w3.org/1999/xlink" content-type="ipni" xlink:type="simple">urn:lsid:ipni.org:names:77297484-1</object-id>
            </tp:taxon-name><tp:taxon-authority>(B.M.Yang) N.H.Xia &amp; Z.Y.Niu</tp:taxon-authority><tp:taxon-status xmlns:xlink="http://www.w3.org/1999/xlink" xlink:type="simple">comb. nov.</tp:taxon-status><xref ref-type="fig" rid="F2">Figs 2</xref><xref ref-type="fig" rid="F3">, 3</xref><xref ref-type="fig" rid="F4">, 4</xref></tp:nomenclature><tp:treatment-sec sec-type="Basionym" id="SECID0ED1AG"><title>Basionym.</title><p><italic><tp:taxon-name><tp:taxon-name-part taxon-name-part-type="genus" reg="Indosasa">Indosasa</tp:taxon-name-part><tp:taxon-name-part taxon-name-part-type="species" reg="sangzhiensis">sangzhiensis</tp:taxon-name-part></tp:taxon-name></italic><xref ref-type="bibr" rid="B25">B.M. Yang (1989</xref>: 333); <xref ref-type="bibr" rid="B26">Yang (1993</xref>: 90); <xref ref-type="bibr" rid="B27">Yi et al. (2021</xref>: 244).</p></tp:treatment-sec><tp:treatment-sec sec-type="material" id="SECID0EA2AG"><title>Type.</title><p>China. Hunan: Sangzhi Xian, Badagongshan, el. 1570 m, 23 September 1965, Vegetation Survey Group 00549 (holotype: HNNU!).</p></tp:treatment-sec><tp:treatment-sec sec-type="notes" id="SECID0EF2AG"><title>Note.</title><p>After examining the type specimen and other specimens collected from the type locality, we are able to provide a revised description of the morphology of this species below.</p></tp:treatment-sec><tp:treatment-sec sec-type="description" id="SECID0EK2AG"><title>Description.</title><p>Small sized bamboo. Rhizomes leptomorph; internodes cylindrical, 4–angled when dry, 1.5–4 cm long, 5–8 mm in diameter, hollow, glabrous, walls ca. 1 mm thick; nodes flat, 1–3 roots at each node, glabrous; rhizome buds broad-ovate to subrounded, glabrous. Culms diffuse, erect, 1–3 m tall and 0.5–1.5 cm in diameter; internodes terete or base slightly 4–angled, with two longitudinal ridges and three grooves above branching points, 15–20(–24) cm long, densely white puberulent, especially below nodes, mid-culm internodes hollow, walls 1.5–3 mm thick, upper and basal internodes nearly solid; basal nodes without root thorns; supranodal ridges flat or slightly prominent at unbranched nodes, sheath scars prominent, corky, glabrous, intranodal regions 2–5 mm long, glabrous. Primary buds solitary, ovate, yellowish green, 5–8 × 3–5 mm, glabrous. Mid-culm branch complement with 3 branches, erect, subequal, inclined at an angle of 15°–45° with the culm, internodes 1.5–10 cm long, glabrous; supranodal ridges prominent; branch leaf sheaths thinly leathery, shorter than internodes, abaxially glabrous. Culm leaf sheaths long triangular, caducous, thinly leathery, 10–15 × 3.5–6 cm, 1/2–3/4 as long as internodes, pale brown, abaxially glabrous, longitudinal ribs conspicuous, upper parts of margins sparsely ciliate, deciduous when old; auricles absent; oral setae several, curly, scabrid, pale brown, 2–5 mm long, deciduous when old; ligules arcuate to truncate, 0.5–1.5 mm long, entire, densely ciliate; culm leaf blades erect, narrowly triangular or subulate, 4–11 × 1.5–4 mm, middle and upper parts involute, base extending broadly outward to join sheath apex, both sides glabrous, longitudinal ribs conspicuous. Foliage leaves 1–3 per ultimate branch; foliage leaf sheaths 3–4 cm long, initially purplish red, later becoming green, abaxially pubescent, glabrescent, margins ciliate, longitudinal ribs conspicuous; auricles absent; oral setae 3–5, curly, scabrid, 2–5 mm long; ligule truncate, ca. 1 mm long, entire or sparsely ciliate; pseudo-petioles 2–5 mm long, sparsely ciliate; foliage leaf blades lanceolate, papery, 9–19 × 1.2–2 cm, base widely cuneate, apex acute, abaxially glabrous, adaxially sparsely pubescent, glabrescent, margins serrulate, longitudinal secondary veins 3–5 pairs, transverse veins conspicuous. Inflorescence unknown.</p></tp:treatment-sec><tp:treatment-sec sec-type="phenology" id="SECID0EP2AG"><title>Phenology.</title><p>New shoots produced during April to June.</p></tp:treatment-sec><tp:treatment-sec sec-type="Vernacular names" id="SECID0EU2AG"><title>Vernacular names.</title><p>Lěng Zhú (Chinese pronunciation), 冷竹 (Chinese name).</p></tp:treatment-sec><tp:treatment-sec sec-type="distribution" id="SECID0EZ2AG"><title>Distribution and habitat.</title><p>The species has only been found at its type locality so far and is rather common on mountains between elevations of 1600 m to 1900 m. It prefers a cold and moist environment and often grows under forest cover.</p></tp:treatment-sec><tp:treatment-sec sec-type="dditional specimen examined" id="SECID0E52AG"><title>Additional specimen examined.</title><p>The same locality as the type, along the forest path, <named-content xmlns:xlink="http://www.w3.org/1999/xlink" content-type="dwc:verbatimCoordinates" xlink:type="simple"><named-content content-type="geo-json" specific-use="{&#34;type&#34;:&#34;Point&#34;,&#34;coordinates&#34;:[109.750000,29.678611]}" id="NCID0EH3AG" xlink:type="simple">29°40'43"N, 109°44'60"E</named-content></named-content>, 1610 m, 29 June 2021, <italic>Z.Y. Niu</italic> NZY109 (IBSC).</p></tp:treatment-sec><tp:treatment-sec><!--Section generated to contain objects referenced in tp:taxon-treatment.--><fig id="F2" position="float" orientation="portrait"><object-id xmlns:xlink="http://www.w3.org/1999/xlink" content-type="doi" xlink:type="simple">10.3897/phytokeys.195.83004.figure2</object-id><object-id xmlns:xlink="http://www.w3.org/1999/xlink" content-type="arpha" xlink:type="simple">602CD49D-14F9-5A17-BA8F-B0DDC200F858</object-id><label>Figure 2.</label><caption><p>The holotype of <italic><tp:taxon-name><tp:taxon-name-part taxon-name-part-type="genus" reg="Indosasa">I.</tp:taxon-name-part><tp:taxon-name-part taxon-name-part-type="species" reg="sangzhiensis">sangzhiensis</tp:taxon-name-part></tp:taxon-name></italic> B.M.Yang (HNNU).</p></caption><graphic xmlns:xlink="http://www.w3.org/1999/xlink" xlink:href="phytokeys-195-127_article-83004__-g002.jpg" position="float" orientation="portrait" xlink:type="simple" id="oo_681735.jpg"><uri content-type="original_file" xlink:type="simple">https://binary.pensoft.net/fig/681735</uri></graphic></fig><fig id="F3" position="float" orientation="portrait"><object-id xmlns:xlink="http://www.w3.org/1999/xlink" content-type="doi" xlink:type="simple">10.3897/phytokeys.195.83004.figure3</object-id><object-id xmlns:xlink="http://www.w3.org/1999/xlink" content-type="arpha" xlink:type="simple">38D85978-E89B-5B20-B6D7-1D510FC3848A</object-id><label>Figure 3.</label><caption><p>Morphological characters of <italic><tp:taxon-name><tp:taxon-name-part taxon-name-part-type="genus" reg="Indosasa">I.</tp:taxon-name-part><tp:taxon-name-part taxon-name-part-type="species" reg="sangzhiensis">sangzhiensis</tp:taxon-name-part></tp:taxon-name></italic><bold>A</bold> habit <bold>B</bold> culm leaf sheath on internodes covered with dense white pubescence <bold>C</bold> culm bud, node and sheath scar <bold>D</bold> two longitudinal ridges and three grooves above branches <bold>D, E</bold> branches at mid-culm nodes, young <bold>D</bold> and old <bold>E</bold> culm. All photos by Z.Y.Niu.</p></caption><graphic xmlns:xlink="http://www.w3.org/1999/xlink" xlink:href="phytokeys-195-127_article-83004__-g003.jpg" position="float" orientation="portrait" xlink:type="simple" id="oo_681736.jpg"><uri content-type="original_file" xlink:type="simple">https://binary.pensoft.net/fig/681736</uri></graphic></fig><fig id="F4" position="float" orientation="portrait"><object-id xmlns:xlink="http://www.w3.org/1999/xlink" content-type="doi" xlink:type="simple">10.3897/phytokeys.195.83004.figure4</object-id><object-id xmlns:xlink="http://www.w3.org/1999/xlink" content-type="arpha" xlink:type="simple">A3CCF90C-7004-5AB3-AD63-E915EF5EBF37</object-id><label>Figure 4.</label><caption><p>Morphological characters of <italic><tp:taxon-name><tp:taxon-name-part taxon-name-part-type="genus" reg="Indosasa">I.</tp:taxon-name-part><tp:taxon-name-part taxon-name-part-type="species" reg="sangzhiensis">sangzhiensis</tp:taxon-name-part></tp:taxon-name></italic><bold>A</bold> culm leaf, detached <bold>B</bold> culm leaf blade <bold>C</bold> culm leaf ligule <bold>D</bold> ultimate leafy branches <bold>E</bold> foliage leaf oral setae <bold>F</bold> rhizome with partial young culms. All photos by Z.Y.Niu.</p></caption><graphic xmlns:xlink="http://www.w3.org/1999/xlink" xlink:href="phytokeys-195-127_article-83004__-g004.jpg" position="float" orientation="portrait" xlink:type="simple" id="oo_681737.jpg"><uri content-type="original_file" xlink:type="simple">https://binary.pensoft.net/fig/681737</uri></graphic></fig></tp:treatment-sec><ref-list><ref id="B25"><mixed-citation xmlns:xlink="http://www.w3.org/1999/xlink" xlink:type="simple"><person-group><name name-style="western"><surname>Yang</surname><given-names>BM</given-names></name></person-group> (<year>1989</year>) <article-title>New taxa of bamboo in Hunan.</article-title><source>Nature Science Journal of Hunan Normal University</source><volume>12</volume>(<issue>4</issue>): <fpage>333</fpage>–<lpage>342</lpage>.</mixed-citation></ref><ref id="B26"><mixed-citation xmlns:xlink="http://www.w3.org/1999/xlink" xlink:type="simple"><person-group><name name-style="western"><surname>Yang</surname><given-names>BM</given-names></name></person-group> (<year>1993</year>) <source>Hunan Zhulei.</source><publisher-name>Hunan Science and Technology Press</publisher-name>, <publisher-loc>Changsha</publisher-loc>, <size units="page">281 pp</size>.</mixed-citation></ref><ref id="B27"><mixed-citation xmlns:xlink="http://www.w3.org/1999/xlink" xlink:type="simple"><person-group><name name-style="western"><surname>Yi</surname><given-names>TP</given-names></name><name name-style="western"><surname>Shi</surname><given-names>JY</given-names></name><name name-style="western"><surname>Zhang</surname><given-names>YS</given-names></name><name name-style="western"><surname>Zhou</surname><given-names>DQ</given-names></name><name name-style="western"><surname>Ma</surname><given-names>LS</given-names></name><name name-style="western"><surname>Yao</surname><given-names>J</given-names></name></person-group> (<year>2021</year>) <source>Illustrated Flora of <tp:taxon-name><tp:taxon-name-part taxon-name-part-type="subfamily">Bambusoideae</tp:taxon-name-part></tp:taxon-name> in China (Vol. 1).</source><publisher-name>Science Press &amp; Springer</publisher-name>, <publisher-loc>Beijing</publisher-loc>, <size units="page">637 pp</size>. <ext-link xlink:href="10.1007/978-981-10-8580-2_39-1" ext-link-type="doi" xlink:type="simple">https://doi.org/10.1007/978-981-10-8580-2_39-1</ext-link></mixed-citation></ref></ref-list></tp:taxon-treatment>
