# Supplementary material for: ﻿Chimonobambusasangzhiensis (Poaceae, Bambusoideae), a new combination supported by morphological and molecular evidence
Source: PhytoKeys. 2022 May 9;195:127–41. doi: 10.3897/phytokeys.195.83004 (PMC9849007; doi:10.3897/phytokeys.195.83004)
Supplement: Supplementary material 1 — Table S1 [file phytokeys-195-127_article-83004__-s001.xlsx]

## Sheet: Sheet1
Table S1. Sample information of sixteen species used in phylogeny for nrDNA in present study.
Sample Number	Taxon	Voucher	Accession Number
NH004	Chimonobambusa purpurea Hsueh & T.P.Yi	NH004 (IBSC)	Not published
NH013	Bambusa sinospinosa McClure	NH013 (IBSC)	Not published
NH015	Bambusa multiplex (Lour.) Raeusch. ex Schult.f.	NH015 (IBSC)	Not published
NH030	Chimonobambusa quadrangularis (Franceschi) Makino	NH030 (IBSC)	Not published
NH043	Oligostachyum shiuyingianum (L.C.Chia & But) G.H.Ye & Z.P.Wang	NH043 (IBSC)	Not published
NH047	Indosasa sinica C.D.Chu & C.S.Chao	NH047 (IBSC)	Not published
NH068	Indocalamus sinicus (Hance) Nakai	EHZ2019041 (IBSC)	Not published
NH070	Indocalamus longiauritus Hand.-Mazz.	CZY55 (IBSC)	Not published
NH071	Acidosasa glauca B.M.Yang	CZY56 (IBSC)	Not published
NH072	Indocalamus latifolius (Keng) McClure	CZY76 (IBSC)	Not published
NH123	Indosasa crassiflora McClure	BH58 (IBSC)	Not published
NH138	Oligostachyum sulcatum Z.P.Wang & G.H.Ye	CZY113 (IBSC)	Not published
NH148	Indocalamus guangdongensis H.R.Zhao & Y.L.Yang	XNH147 (IBSC)	Not published
NZY041	Acidosasa purpurea (Hsueh & T.P.Yi) Keng f.	NZY041 (IBSC)	Not published
NZY055	Indosasa parvifolia C.S.Chao & Q.H.Dai	NZY055 (IBSC)	Not published
NZY109	Indosasa sangzhiensis B.M.Yang	NZY109 (IBSC)	OM887446
